# Supplementary material for: A novel antibody treatment reduces deformed wing virus loads in the western honey bee (Apis mellifera)
Source: mSphere. 2024 Oct 30;9(11):e00497-24. doi: 10.1128/msphere.00497-24 (PMC11580425; doi:10.1128/msphere.00497-24)
Supplement: qPCR data set — Raw Ct values from the qPCR for both the DWV levels and the reference gene. [file msphere.00497-24-s0003.csv]

Treatment group	Sample ID	DWV Ct	Ref Ct
Control	C1	30.51	23.43
Control	C2	17.76	23.28
Control	C3	16.92	23.41
Control	C4	18.31	26.57
Control	C5	19.12	23.32
Control	C6	27.05	23.18
Control	C7	15.24	23.47
Control	C8	13.98	25.33
Control	C9	15.99	25.47
Control	C10	13.73	25.12
Control	C11	12.81	24.36
Control	C12	16.23	26.2
Control	C13	14.99	25.27
Control	C14	15.36	26.04
Control	C15	15.12	25.33
low dose	L1	16.68	23.42
low dose	L2	19.27	23.88
low dose	L3	18.67	23.68
low dose	L4	28.14	23.65
low dose	L5	25.07	23.72
low dose	L6	16.41	23.73
low dose	L7	24.95	23.85
low dose	L8	24.12	23.36
low dose	L9	14.41	23.84
low dose	L10	14.26	24.05
low dose	L11	19.71	24.48
low dose	L12	17.37	23.61
low dose	L13	22.89	24.15
low dose	L14	25.94	23.01
High dose	H1	25.63	23.7
High dose	H2	23.1	23.32
High dose	H3	27.22	23.82
High dose	H4	25.5	24.04
High dose	H5	17.13	23.93
High dose	H6	27.83	23.2
High dose	H7	25.53	23.52
High dose	H8	23.65	24.16
High dose	H9	15.81	25.23
